# Supplementary material for: Predicting resistance of clinical Abl mutations to targeted kinase inhibitors using alchemical free-energy calculations
Source: Commun Biol. 2018 Jun 13;1:70. doi: 10.1038/s42003-018-0075-x (PMC6110136; doi:10.1038/s42003-018-0075-x)
Supplement: Supplementary file 3 — Supplementary Data 1 [file 42003_2018_75_MOESM3_ESM.xlsx]

## Sheet: ou812
ddG_Schrock (kcal/mol)	ddG_Soverini (kcal/mol)		ddG_Schrock (kcal/mol)	ddG_O-Hare (kcal/mol)		ddG_Soverini (kcal/mol)	ddG_O-Hare (kcal/mol)		ddG_Schrock (kcal/mol)	ddG_Davis (kcal/mol)
0.56	0.75		0.55	0.97		0.48	0.89		0.2	1.02
0.11	0.87		0.41	0.89		0.86	0.67		0.26	1.11
-0.34	-0.02		0.24	0.27		0.33	0.27		0.26	0.33
0.56	1.34		0.9	1.03		1.16	1.03		-1.27	-1.89
0.66	1.02		1.02	0.74		1.56	0.74		0.23	1.32
1.7	1.94		1.24	1.29		1.33	0.89		-0.24	0
2.45	2.27		0.96	0.89		0.19	-0.08		-0.34	-0.27
0.09	0.53		0	-0.08		0.6	0.24		0.56	-0.11
0.19	-0.21		0	0.24		0	0.47		2.45	2.47
-0.11	-0.04		0	0.29		0.29	0.29		0.71	0.69
-0.1	-0.13		0.64	0.75		0.98	1.15		0.09	-0.4
0	0.29		1.01	1.15		0.97	0.2		0.19	-0.26
0.41	0.48		1.9	0.76		1.55	0.76		0.24	0.14
0.24	0.33		1.5	1.07		1.79	1.07		0.9	0.01
0.9	1.16		0.23	0.26		0.83	0.57		1.79	-0.07
1.02	1.56		0.72	0.57		0.73	0.34		0.96	-0.53
0.96	1.33		0.42	0.34		1.16	0.63		0	-0.63
0	0.19		0.32	0.63		1.09	0.15		1.9	1.09
0	0.60		0.4	0.81		1.14	0.81		1.5	1.25
0	0.29		0.33	0.61		0.78	0.9		0.17	1.98
0.21	1.22		0.6	0.9		1	0.58		0.72	0.99
1.01	0.98		1.48	0.7		1.35	0.7		0.42	0.44
1.9	1.55		1.27	1.13		1.63	1.13		1.48	0
1.5	1.79		2.36	1.39		2.09	1.39		1.27	0.61
0.51	0.79		0.28	0.18		0.8	0.47		0.3	0.87
0.72	0.83		0.2	0.47		0.09	-0.49		0.2	0.04
0.42	0.73		0	-0.49		1.55	0.98		0	0.09
0.32	1.16		0.6	0.98		0.81	0.5
0.4	1.14		0.25	0.67		0.68	0.67
-0.13	0.64
0.6	0.78
1.48	1.35
1.27	1.63
2.36	2.09
0.72	0.92
0.2	0.80
0	0.09
0.6	1.55
0.25	0.68
