# Supplementary material for: Predicting resistance of clinical Abl mutations to targeted kinase inhibitors using alchemical free-energy calculations
Source: Commun Biol. 2018 Jun 13;1:70. doi: 10.1038/s42003-018-0075-x (PMC6110136; doi:10.1038/s42003-018-0075-x)
Supplement: Supplementary file 4 — Supplementary Data 2 [file 42003_2018_75_MOESM4_ESM.xlsx]

## Sheet: Free energies from Davis et al.
ddG_non-phosphorylated (kcal/mol)	ddG_phosphorylated (kcal/mol)
2.05	1.85
1.37	1.32
-0.86	-0.27
0.74	1.02
-1.88	-1.89
0.99	0.69
-0.05	-0.4
-0.39	0
-0.2	-0.23
3.08	2.47
0.74	-0.07
0.06	-0.53
-0.09	0
0.15	0.2
6.16	4.69
1.2	1.98
0.49	0.99
1	0.67
0.29	0.88
0.35	0.87
0.11	0.04
-0.43	0.29
0	0.29
2.5
1.92	1.59
0.39	0.41
-0.78	-0.16
-0.22	-0.13
0.38	-0.15
	1.36
0.12	0.29
-0.7	-0.03
-0.41	-0.44

## Sheet: Davis et al. data
	Accession Number	Entrez Gene Symbol	Kinase	axitinib (AG-013736)	bosutinib (SKI-606)	Dasatinib	Imatinib	Nilotinib	Erlotinib	Gefitinib		axitinib (AG-013736)	bosutinib (SKI-606)	Dasatinib	Imatinib	Nilotinib	Erlotinib	Gefitinib
IC50 (nM)	NP_005148.2	ABL1	ABL1(F317I)-nonphosphorylated	2600	0.63	0.1	8.3	18	8200			800	0.18	0.041	580	56	1100	4700
	NP_005148.2	ABL1	ABL1(F317L)-nonphosphorylated	830	0.11	0.032	2.5	12	640	2700		330	0.029	0.019	110	14	150	780
	NP_005148.2	ABL1	ABL1(H396P)-nonphosphorylated	20	0.062	0.025	5.9	4.9	89	680		23	0.057	0.046	65	21	58	460
	NP_005148.2	ABL1	ABL1(Q252H)-nonphosphorylated	290	0.086	0.037	1.8	10	230	1100		200	0.039	0.064	92	21	61	230
	NP_005148.2	ABL1	ABL1(T315I)-nonphosphorylated	3.6	21	890		660	620			1.5	3.6	120			59
	NP_005148.2	ABL1	ABL1-nonphosphorylated	84	0.12	0.029	1.1	10	330	2200		36	0.057	0.046	21	13	76	480
dIC50 (nM/nM)				0.0323077	0.190476	0.29	0.13253	0.555556	0.0402439			0.045	0.316667	1.12195	0.0362069	0.232143	0.0690909	0.102128
				0.101205	1.09091	0.90625	0.44	0.833333	0.515625	0.814815		0.109091	1.96552	2.42105	0.190909	0.928571	0.506667	0.615385
				4.2	1.93548	1.16	0.186441	2.04082	3.70787	3.23529		1.56522	1	1	0.323077	0.619048	1.31034	1.04348
				0.289655	1.39535	0.783784	0.611111	1	1.43478	2		0.18	1.46154	0.71875	0.228261	0.619048	1.2459	2.08696
				23.3333	0.00571429	3.25843e-05		0.0151515	0.532258			24	0.0158333	0.000383333			1.28814
ddG (kcal/mol)				2.04608	0.98847	0.737897	1.20469	0.35038	1.91515			1.84856	0.685459	-0.0685928	1.97816	0.870546	1.59298	1.36002
				1.36543	-0.0518675	0.0586801	0.489387	0.108682	0.394842	0.122078		1.3207	-0.402818	-0.527073	0.987117	0.0441758	0.40529	0.289411
				-0.855454	-0.393639	-0.0884732	1.00123	-0.425228	-0.781163	-0.699893		-0.267068	0	0	0.673512	0.285874	-0.16112	-0.0253698
				0.738606	-0.198587	0.145223	0.293565	0	-0.2152	-0.413185		1.02219	-0.226214	0.196857	0.880598	0.285874	-0.131058	-0.438555
				-1.87765	3.07873	6.15871		2.49745	0.375917			-1.89444	2.47121	4.68928			-0.15093
T (K)	300
R (kcal K-1 mol-1)	0.001987
RT (kcal/mol)	0.5961
