# Supplementary material for: Predicting resistance of clinical Abl mutations to targeted kinase inhibitors using alchemical free-energy calculations
Source: Commun Biol. 2018 Jun 13;1:70. doi: 10.1038/s42003-018-0075-x (PMC6110136; doi:10.1038/s42003-018-0075-x)
Supplement: Supplementary file 5 — Supplementary Data 3 [file 42003_2018_75_MOESM5_ESM.xlsx]

## Sheet: Sheet1
TKI	mutation	IC50	DDG_exp	DDG_prime	DDG_fep1	dDDG_fep1	DDG_fep2	dDDG_fep2	DDG_fep3	dDDG_fep3
axitinib	M244V	690	-0.11	-0.098	-0.4	0.41	-0.35	0.41	-0.43	0.41
axitinib	L248R	1393	0.31	-0.061	2.13	0.43	2.42	0.45	2.46	0.43
axitinib	L248V	1399	0.32	6.023	-1.32	0.41	-1.04	0.42	-1.22	0.42
axitinib	G250E	1295	0.27	0.311	-0.35	0.41	-0.71	0.41	-0.74	0.41
axitinib	Q252H	1155	0.2	-0.177	0.07	0.43	0.3	0.42	0.29	0.43
axitinib	Y253F	1275	0.26	1.111	0.77	0.43	0.23	0.43	1.15	0.45
axitinib	Y253H	867	0.03	4.654	1.14	0.47	0.38	0.49	-0.19	0.45
axitinib	E255K	1282	0.26	0.118	1.3	0.44	0.63	0.43	1.1	0.44
axitinib	E255V	1350	0.3	-0.287	0.98	0.42	1.04	0.42	1.26	0.43
axitinib	D276G	1105	0.18	-0.005	0.03	0.42	0.64	0.42	0.44	0.43
axitinib	E279K	778	-0.03	-0.153	0.06	0.42	-0.22	0.43	1.27	0.43
axitinib	E292L	863	0.03	-0.003	0.53	0.43	0.35	0.42	0.31	0.42
axitinib	V299L	188	-0.88	-5.004	-1.08	0.42	-1.39	0.42	-1.37	0.42
axitinib	F311L
axitinib	T315A	389	-0.45	0.995	0.09	0.43	0.24	0.47	0.31	0.42
axitinib	T315I	98	-1.27	-2.304	-1.26	0.42	-1.5	0.45	-1.39	0.43
axitinib	T315V	45	-1.73	-1.075	-1.1	0.41	-1.32	0.42	-1.15	0.48
axitinib	F317C
axitinib	F317I
axitinib	F317L	1220	0.23	1.293	-0.64	0.41	-0.1	0.41	-0.38	0.41
axitinib	F317R	1286	0.27	-2.457	2.64	0.46	2.27	0.51	1.38	0.47
axitinib	F317V	1320	0.28	2.293	0.45	0.42	0.7	0.42	0.75	0.42
axitinib	M343T	1175	0.21	-0.044	-0.26	0.54	-0.5	0.53	-0.58	0.5
axitinib	M351T	553	-0.24	-0.074	-0.25	0.41	-0.03	0.41	0.37	0.41
axitinib	E355A
axitinib	E355G
axitinib	F359C
axitinib	F359I	975	0.1	-0.045	1.89	0.41	1.6	0.42	1.78	0.41
axitinib	F359V	933	0.07	-0.067	2.68	0.42	1.55	0.42	1.64	0.41
axitinib	V379I	0.068
axitinib	L384M	916	0.06	-0.007	-0.07	0.41	0.27	0.41	0.23	0.41
axitinib	L387M
axitinib	H396R	1247	0.25	-0.024	0.36	0.42	1.23	0.41	0.65	0.42
axitinib	F486S	897	0.05	-0.093	0.65	0.47	1.14	0.46	0.44	0.48
bosutinib	M244V	147	0.43	0.019	-0.28	0.41	-0.11	0.41	-0.08	0.41
bosutinib	L248R	874	1.5	3.667	1	0.43	1.63	0.43	1.33	0.43
bosutinib	L248V	182	0.56	5.767	0.37	0.41	0.72	0.42	0.38	0.42
bosutinib	G250E	85	0.11	-0.297	0.28	0.43	0.63	0.43	-1.07	0.43
bosutinib	Q252H
bosutinib	Y253F	40	-0.34	-0.033	0.21	0.45	0.02	0.43	0.95	0.43
bosutinib	Y253H
bosutinib	E255K	181	0.56	0.493	-1.01	0.43	-1.3	0.43	-1.01	0.43
bosutinib	E255V	214	0.66	0.106	-0.47	0.42	-0.51	0.43	-0.91	0.43
bosutinib	D276G
bosutinib	E279K
bosutinib	E292L
bosutinib	V299L	1228	1.7	-0.846	0.97	0.43	0.9	0.42	0.85	0.42
bosutinib	F311L
bosutinib	T315A	122	0.32	1.004	-1.61	0.41	-1.61	0.41	-1.97	0.41
bosutinib	T315I	4338	2.45	3.746	-2.32	0.43	-2.21	0.42	-1.26	0.42
bosutinib	T315V
bosutinib	F317C	165	0.5	4.832	1.04	0.41	1.27	0.41	1.22	0.42
bosutinib	F317I	232	0.71	1.608	0.16	0.41	0.07	0.42	0.02	0.41
bosutinib	F317L	82	0.09	-0.712	0.05	0.41	0.47	0.41	0.24	0.41
bosutinib	F317R
bosutinib	F317V	1280	1.72	4.117	1.98	0.42	1.5	0.42	2.25	0.42
bosutinib	M343T
bosutinib	M351T	97	0.19	0.021	0.36	0.42	0.82	0.41	0.71	0.41
bosutinib	E355A	74	0.02	0.129	-0.2	0.44	0.13	0.43	0.27	0.43
bosutinib	E355G
bosutinib	F359C	70	-0.01	-0.092	3.02	0.42	2.51	0.42	1.97	0.43
bosutinib	F359I	76	0.04	-0.061	0.66	0.41	1.74	0.41	1.43	0.42
bosutinib	F359V	59	-0.11	-0.064	0.98	0.43	1.69	0.41	1.91	0.42
bosutinib	V379I
bosutinib	L384M
bosutinib	L387M
bosutinib	H396R	60	-0.1	-1.068	0.62	0.42	-0.07	0.42	-0.93	0.43
bosutinib	F486S
bosutinib	E459K	127	0.35	0.258	-0.69	0.42	0.23	0.42	-0.54	0.42
dasatinib	M244V	2	0	-0.099	0.05	0.41	-0.37	0.41	-0.43	0.41
dasatinib	L248R	6	0.65	-2.13	1.4	0.42	1.5	0.43	1.51	0.42
dasatinib	L248V	5	0.55	2.599	0.58	0.42	0.7	0.41	0.79	0.41
dasatinib	G250E	4	0.41	-0.002	-0.54	0.43	-0.31	0.43	0.01	0.44
dasatinib	Q252H
dasatinib	Y253F	3	0.24	0.002	-0.21	0.43	-0.24	0.43	-0.03	0.44
dasatinib	Y253H
dasatinib	E255K	9	0.9	-0.08	-0.3	0.43	-0.17	0.44	-1.05	0.43
dasatinib	E255V	11	1.02	-0.084	0.06	0.42	-0.8	0.42	-0.12	0.42
dasatinib	D276G
dasatinib	E279K
dasatinib	E292L
dasatinib	V299L	16	1.24	0.015	0.83	0.41	0.36	0.42	0.77	0.42
dasatinib	F311L
dasatinib	T315A	59	2.02	5.09	-1.74	0.41	-1.65	0.41	-1.23	0.41
dasatinib	T315I	10000	5.08	-2.685	5.63	0.43	4.69	0.44	5.5	0.43
dasatinib	T315V
dasatinib	F317C	45	1.86	4.723	2.63	0.42	2.32	0.42	2.62	0.41
dasatinib	F317I	40	1.79	2.382	1.94	0.41	2.04	0.41	1.94	0.41
dasatinib	F317L	10	0.96	1.216	1.26	0.41	1.42	0.41	1.08	0.41
dasatinib	F317R
dasatinib	F317V	104	2.36	4.084	3.12	0.42	2.84	0.42	2.68	0.42
dasatinib	M343T
dasatinib	M351T	2	0	0.042	0.04	0.41	0.14	0.41	0	0.42
dasatinib	E355A	3	0.24	0.001	-0.24	0.43	-0.87	0.45	-1.25	0.44
dasatinib	E355G
dasatinib	F359C	2	0	-0.032	1.24	0.42	0.68	0.41	1.38	0.42
dasatinib	F359I	3	0.24	-0.022	-0.5	0.42	-0.33	0.42	-1.14	0.42
dasatinib	F359V	2	0	-0.033	-0.87	0.41	0.57	0.42	-0.62	0.41
dasatinib	V379I
dasatinib	L384M
dasatinib	L387M
dasatinib	H396R	2	0	2.53	-0.76	0.43	-0.09	0.43	-0.06	0.43
dasatinib	F486S
dasatinib	E459K	4	0.41	0.001	-0.68	0.42	-0.17	0.42	-0.07	0.41
erlotinib	M244V
erlotinib	L248R
erlotinib	L248V
erlotinib	G250E
erlotinib	Q252H	61	-0.13	-0.486	-0.85	0.46	-0.6	0.45	-0.18	0.44
erlotinib	Y253F	76	0	-0.029	-0.08	0.44	-0.01	0.43	-0.37	0.43
erlotinib	Y253H
erlotinib	E255K	63	-0.11	0.653	0.02	0.43	-0.01	0.43	-0.26	0.44
erlotinib	E255V
erlotinib	D276G
erlotinib	E279K
erlotinib	E292L
erlotinib	V299L
erlotinib	F311L
erlotinib	T315A
erlotinib	T315I	59	-0.15	-4.399	-0.76	0.47	-1.85	0.45	-2.57	0.43
erlotinib	T315V
erlotinib	F317C
erlotinib	F317I	1100	1.58	3.052	1.04	0.42	1.37	0.42	1.33	0.41
erlotinib	F317L	150	0.4	2.535	0.79	0.42	1.36	0.42	1.1	0.41
erlotinib	F317R
erlotinib	F317V
erlotinib	M343T
erlotinib	M351T	66	-0.08	0.01	0.02	0.41	0.35	0.41	0.08	0.41
erlotinib	E355A
erlotinib	E355G
erlotinib	F359C
erlotinib	F359I
erlotinib	F359V
erlotinib	V379I
erlotinib	L384M
erlotinib	L387M
erlotinib	H396R
erlotinib	F486S
erlotinib	E459K
gefitinib	M244V
gefitinib	L248R
gefitinib	L248V
gefitinib	G250E
gefitinib	Q252H	230	-0.44	-0.938	-0.23	0.43	0.27	0.46	-0.52	0.43
gefitinib	Y253F	360	-0.17	-0.04	0.22	0.44	-0.61	0.45	-0.02	0.46
gefitinib	Y253H
gefitinib	E255K	400	-0.11	-1.256	0.93	0.43	1.45	0.43	1.32	0.43
gefitinib	E255V
gefitinib	D276G
gefitinib	E279K
gefitinib	E292L
gefitinib	V299L
gefitinib	F311L
gefitinib	T315A
gefitinib	T315I
gefitinib	T315V
gefitinib	F317C
gefitinib	F317I	4700	1.35	1.712	0.69	0.41	0.11	0.41	0.74	0.42
gefitinib	F317L	780	0.29	-0.221	0.38	0.41	1.21	0.41	0.61	0.41
gefitinib	F317R
gefitinib	F317V
gefitinib	M343T
gefitinib	M351T	520	0.05	0.014	-0.24	0.41	0.26	0.41	0.39	0.41
gefitinib	E355A
gefitinib	E355G
gefitinib	F359C
gefitinib	F359I
gefitinib	F359V
gefitinib	V379I
gefitinib	L384M
gefitinib	L387M
gefitinib	H396R
gefitinib	F486S
gefitinib	E459K
imatinib	M244V	287	0.21	-0.083	0.15	0.41	0.43	0.41	0.17	0.41
imatinib	L248R	10000	2.33	1.922	1.92	0.43	2.52	0.44	2.34	0.43
imatinib	L248V	586	0.64	1.891	-1.04	0.41	-1.02	0.42	-1.2	0.41
imatinib	G250E	1087	1.01	0.918	0.16	0.41	0.02	0.41	0.12	0.41
imatinib	Q252H
imatinib	Y253F	4908	1.9	-0.02	0.87	0.43	0.65	0.42	1.34	0.44
imatinib	Y253H
imatinib	E255K	2487	1.5	0.253	-0.12	0.44	1.95	0.44	-0.55	0.44
imatinib	E255V	8322	2.22	0.241	-0.72	0.42	-0.02	0.42	-0.53	0.43
imatinib	D276G
imatinib	E279K
imatinib	E292L
imatinib	V299L	295	0.23	-1.294	0.66	0.41	0.26	0.42	-0.37	0.42
imatinib	F311L
imatinib	T315A	476	0.51	5.104	-1.39	0.41	-1.86	0.41	-2.09	0.44
imatinib	T315I	9773	2.32	0.881	4.23	0.43	4.23	0.42	3.14	0.44
imatinib	T315V
imatinib	F317C	324	0.28	2.096	0.27	0.42	-0.18	0.41	0.45	0.42
imatinib	F317I	266	0.17	0.939	0.59	0.41	0.66	0.41	0.48	0.41
imatinib	F317L	675	0.72	0.74	0.58	0.41	0.53	0.41	0.38	0.41
imatinib	F317R
imatinib	F317V	1023	0.97	1.574	0.71	0.42	0.79	0.42	0.8	0.41
imatinib	M343T
imatinib	M351T	404	0.42	-0.02	1.72	0.41	1.03	0.42	1.2	0.42
imatinib	E355A	441	0.47	0.292	0.13	0.43	0.08	0.44	0.14	0.43
imatinib	E355G
imatinib	F359C	728	0.77	2.426	0.88	0.42	0.47	0.41	0.33	0.42
imatinib	F359I	324	0.28	1.948	-0.13	0.41	-0.87	0.41	0.08	0.41
imatinib	F359V	346	0.32	2.526	-0.66	0.41	0.02	0.41	-0.27	0.42
imatinib	V379I
imatinib	L384M
imatinib	L387M
imatinib	H396R	395	0.4	2.762	-0.39	0.41	-0.38	0.42	-0.39	0.42
imatinib	F486S
imatinib	E459K	612	0.66	0.244	-0.09	0.43	-0.09	0.42	-0.08	0.42
nilotinib	M244V	12	-0.13	-0.113	0.15	0.41	-0.21	0.41	0.21	0.41
nilotinib	L248R	549	2.15	0.476	2.05	0.43	2.12	0.47	1.93	0.43
nilotinib	L248V	26	0.33	3.532	-0.5	0.42	-0.39	0.41	-0.92	0.41
nilotinib	G250E	41	0.6	0.046	0.06	0.41	-0.27	0.41	-0.38	0.41
nilotinib	Q252H
nilotinib	Y253F	179	1.48	-0.268	1.09	0.43	0.42	0.42	1.16	0.42
nilotinib	Y253H
nilotinib	E255K	127	1.27	0.411	-2.24	0.48	-1.52	0.46	0.33	0.46
nilotinib	E255V	784	2.36	-0.025	0.31	0.42	-0.25	0.43	-0.55	0.43
nilotinib	D276G
nilotinib	E279K
nilotinib	E292L
nilotinib	V299L	24	0.28	2.941	-0.18	0.41	0.21	0.41	0.15	0.41
nilotinib	F311L
nilotinib	T315A	50	0.72	3.385	-1.33	0.41	-1.31	0.41	-1.39	0.41
nilotinib	T315I	8091	3.75	4.161	4.29	0.43	5	0.42	4.34	0.43
nilotinib	T315V
nilotinib	F317C	16	0.04	0.9	1.34	0.41	0.88	0.41	0.6	0.41
nilotinib	F317I	25	0.3	-0.184	1.24	0.41	1.17	0.41	0.82	0.41
nilotinib	F317L	21	0.2	1.736	1.03	0.41	1.07	0.41	1.09	0.41
nilotinib	F317R
nilotinib	F317V	26	0.33	0.767	1.16	0.41	0.68	0.42	1.07	0.42
nilotinib	M343T
nilotinib	M351T	15	0	0.085	-0.06	0.41	-0.09	0.42	-0.46	0.42
nilotinib	E355A	18	0.11	-0.058	-0.46	0.43	-1.01	0.43	-0.32	0.43
nilotinib	E355G
nilotinib	F359C	47	0.68	3.679	1.32	0.41	1.44	0.41	1.52	0.41
nilotinib	F359I	64	0.86	3.7	1.05	0.41	1.13	0.41	0.74	0.41
nilotinib	F359V	41	0.6	3.674	1	0.41	1.08	0.41	1.38	0.42
nilotinib	V379I
nilotinib	L384M
nilotinib	L387M
nilotinib	H396R	23	0.25	2.575	-0.07	0.42	0.21	0.42	0.03	0.42
nilotinib	F486S
nilotinib	E459K	38	0.55	-0.004	-0.17	0.42	-0.46	0.42	-0.1	0.42
ponatinib	M244V	3	0	-0.127	0.07	0.41	-0.28	0.41	0.12	0.41
ponatinib	L248R	8	0.58	2.476	1.4	0.43	0.96	0.43	1.1	0.44
ponatinib	L248V	4	0.17	2.483	-1.82	0.42	-1.23	0.42	-1.96	0.42
ponatinib	G250E	0.021	0.3	0.174	-0.32	0.43	-0.25	0.43	-0.71	0.46
ponatinib	Q252H
ponatinib	Y253F	5	0.3	0.053	0.85	0.43	1.32	0.44	0.77	0.43
ponatinib	Y253H
ponatinib	E255K	6	0.41	1.055	-0.27	0.48	-0.66	0.48	0.03	0.47
ponatinib	E255V	16	1	-0.045	1.19	0.43	0.94	0.43	-0.41	0.43
ponatinib	D276G
ponatinib	E279K
ponatinib	E292L
ponatinib	V299L	4	0.17	-0.294	-0.56	0.41	-0.55	0.41	-1.42	0.41
ponatinib	F311L
ponatinib	T315A	4	0.17	-0.512	-2.9	0.41	-3.15	0.41	-2.92	0.41
ponatinib	T315I	6	0.41	-5.424	0.51	0.42	0.9	0.42	0.91	0.42
ponatinib	T315V
ponatinib	F317C	3	0	1.451	0.44	0.41	0.98	0.42	0.8	0.41
ponatinib	F317I	7	0.51	0.617	-0.76	0.41	-1.03	0.41	-1.02	0.41
ponatinib	F317L	4	0.17	0.566	-1.08	0.41	-0.83	0.41	-0.85	0.41
ponatinib	F317R
ponatinib	F317V	10	0.72	1.142	0.05	0.41	-0.21	0.41	0.24	0.42
ponatinib	M343T
ponatinib	M351T	4	0.17	-0.116	0.89	0.41	1.66	0.41	0.65	0.41
ponatinib	E355A	7	0.51	0.009	0.12	0.44	-0.52	0.44	-0.55	0.43
ponatinib	E355G
ponatinib	F359C	6	0.41	2.115	0.25	0.42	-0.35	0.43	0.73	0.42
ponatinib	F359I	11	0.77	0.344	-0.66	0.41	-0.38	0.41	0.06	0.41
ponatinib	F359V	4	0.17	0.743	0.11	0.41	-0.28	0.41	0.08	0.42
ponatinib	V379I
ponatinib	L384M
ponatinib	L387M
ponatinib	H396R	4	0.17	-0.043	0.19	0.49	0.1	0.45	-1.41	0.48
ponatinib	F486S
ponatinib	E459K	5	0.3	-0.001	-0.51	0.42	-0.78	0.42	-0.63	0.42
